# Supplementary material for: A split and rearranged nuclear gene encoding the iron-sulfur subunit of mitochondrial succinate dehydrogenase in Euglenozoa
Source: BMC Res Notes. 2009 Feb 3;2:16. doi: 10.1186/1756-0500-2-16 (PMC2663770; doi:10.1186/1756-0500-2-16)
Supplement: Additional file 4 — Database accession numbers, annotation, gene location, protein size. GenBank accession numbers, TBestDB entry information, associated annotations, gene locations (nuclear or mitochondrial DNA), sizes of inferred proteins. [file 1756-0500-2-16-S4.xls]

## Sheet: Sheet1
Protein	Organism	Accession	Annotation	Encoded	Inferred protein length (aa)
SdhB-n	Euglena gracilis	ELL00000051, gi:109687823	pot.mtDNA-encoded sdh2	Nucleus	219
SdhB-n	Leishmania infantum JPCM5	gi:146087498	hypothetical protein, conserved	Nucleus	247
SdhB-n	Trypanosoma brucei TREU927	gi:72392737	electron transfer protein, putative	Nucleus	242
SdhB-c	Euglena gracilis	EGL00001688,	pot.mtDNA-encoded sdh2	Nucleus	183
SdhB-c	Leishmania infantum JPCM5	gi:146082064	succinate dehydrogenase, putative	Nucleus	197
SdhB-c	Trypanosoma brucei TREU927	gi:71744702	succinate dehydrogenase, putative	Nucleus	188
SdhB	Naegleria gruberi	gi:11466184	succinate:cytochrome c oxidoreductase subunit 2	Mitochondrion	270
SdhB	Reclinomonas americana	gi:11466549	succinate:ubiquinone oxidoreductase subunit 2	Mitochondrion	239
SdhB	Neurospora crassa OR74A	gi:85116983	succinate dehydrogenase iron-sulfur protein, mitochondrial precursor	Nucleus	282
SdhB	Homo sapiens	gi:665925	succinate dehydrogenase iron-protein subunit	Nucleus	281
SdhB	Arabidopsis thaliana	gi:15232149	succinate dehydrogenase iron-protein subunit	Nucleus	279
SdhB	Escherichia coli str. K-12	gi:16128699	succinate dehydrogenase, FeS subunit	n/a	238
